# Supplementary material for: Understanding Artemisia cina Ethyl Acetate Extract’s Anthelmintic Effect on Haemonchus contortus Eggs and L3 Larvae: The Synergism of Peruvin Binary Mixtures
Source: Pathogens. 2024 Jun 16;13(6):509. doi: 10.3390/pathogens13060509 (PMC11206963; doi:10.3390/pathogens13060509)
Supplement: Supplementary file 1 [file pathogens-13-00509-s001.zip]

Archive with 1 entries (1 files):
- pathogens-3027975-supplementary.pdf
